# Supplementary material for: Opportunities and Barriers of Telemedicine in Rheumatology: A Participatory, Mixed-Methods Study
Source: Int J Environ Res Public Health. 2021 Dec 13;18(24):13127. doi: 10.3390/ijerph182413127 (PMC8701397; doi:10.3390/ijerph182413127)
Supplement: Supplementary file 1 [file ijerph-18-13127-s001.zip]

Archive with 1 entries (1 files):
- ijerph-1440543-supplementary.pdf
